# Supplementary material for: Proteome and secretome profiling of zinc availability in Cryptococcus neoformans identifies Wos2 as a subtle influencer of fungal virulence determinants
Source: BMC Microbiol. 2021 Dec 13;21:341. doi: 10.1186/s12866-021-02410-z (PMC8667453; doi:10.1186/s12866-021-02410-z)
Supplement: Supplementary file 7 — Additional file 7. [file 12866_2021_2410_MOESM7_ESM.xlsx]

## Sheet: Sheet1
Supp. Table 1.
Oligonucleotide plasmids and primers used to generate DNA construct for mutant construction. Underlined bases indicate the region of homology to vector or cassette sequence, bold bases indicate restriction enzyme cut site seuqence.
Primer/Plasmid	Primer Sequence (5' - 3')	Purpose
pA13		Vector contains nourseothricin selectable marker
NAT_F	GCATGCAGGATTCGAGTG	Amplify nourseothricin selectable marker
NAT_R	GAAACGAGTTTCGTGGTTTCA
NAT_SCRN_IN_R	ATACGGCGGAGTAGTGGATG	Confirm correct orientation of NAT in open reading frame
P9_F	CCATCCTTGTTGGTGCTGTA	Connect 3' side of gene with NAT DNA amplicon
P10_R	AGTAAGAGACGACAACGAATCCTG	Connect 5' side of gene with NAT DNA amplicon
7558_P1_F	GAATTCAAGCTTAGCTACGTCGTC	Amplify 5' side of wos2
7558_P3_R	CGAATCCTGCATGCTTATGTAAGTAATTATCTTTGTGGTTTGTCGAGAG
7558_P4_F	ATCTTCATCACTCCTTGTCTCTGAATATATTGAAGCAAAAGCATGTGATG	Amplify 3' side of wos2
7558_P6_R	AAATCTATCAGCTCGACATTTTCAG
7558_SCRN_F	TAGTTGCACCCTCTCAGTCG	Confirm wos2 deletion
7558_SCRN_R	GCCTGAGTCGATCTTTCTGG
7558 NAT SCRN_OUT_F	TCCCTGTCGTCTTCGTAAGC	Confirm correct orientation of NAT in wos2 open reading frame
pHP1		AmpR 4xFLAG HYG (Park et al. 2016)
7558_NOTI_PROMOTER_F	AATT GCGGCCGC GTTTCCAGGCTTTGTTGCAC	wos2-FLAG complement construction
7558_NOTI_R	AATT GCGGCCGC CTCGACATCGTCAAGCTGGT
M13_Forward	GTAAAACGACGGCCAGT	wos2-FLAG complement screening confirmation
7558_PHP1_R	GAGGAAGAGACCCACGAAAT
